# Supplementary material for: The Role of Chromosome X in Intraocular Pressure Variation and Sex-Specific Effects
Source: Invest Ophthalmol Vis Sci. 2020 Sep 14;61(11):20. doi: 10.1167/iovs.61.11.20 (PMC7490223; doi:10.1167/iovs.61.11.20)
Supplement: Supplement 1 [file iovs-61-11-20_s001.xlsx]

## Sheet: Supplementary Table S1
SNP	Pos	Effect Allele	Other Allele	Freq	INFO	Beta	SE	P-Value		Supplementary Table S1 - All SNPs associated with genome wide significance for IOPcc in the UKBB analysis
rs34265198	3110793	C	CATA	0.564101	0.963053	0.070138	0.0125059	3.7e-08		SNP is either the rsid, or for indels it is a unique identifier based on start position and sequence
rs66578376	3111909	T	C	0.634227	0.971689	0.0707738	0.0128307	4.6e-08		Pos is the SNP base pair position (Build 37), Freq is the allele frequency of the effect allele
rs6641701	3114116	G	A	0.517763	0.976041	0.0740095	0.0123338	1.9e-09		Info is a quality score (scale 0-1) based on the imputation quality
X:3114297_TTTA_T	3114297	TTTA	T	0.539253	0.916654	0.0726101	0.012629	9.3e-09		Beta and SE are the linear regression coefficient and respective standard error, and P-Value is the association probability
X:3120217_CT_C	3120217	CT	C	0.500149	0.967311	0.0732886	0.0123825	4.3e-09
rs5939492	3237097	G	C	0.372777	0.939167	-0.0759067	0.0129581	8.1e-09
rs1726199	3239545	C	T	0.346988	1	-0.0711482	0.0128791	4.5e-08
rs5983119	3241256	T	C	0.34669	1	-0.0711983	0.0128796	4.6e-08
rs1635251	3244495	G	A	0.345782	0.991199	-0.0723537	0.0129211	2.9e-08
rs1726209	3244569	C	A	0.345785	0.995191	-0.0721968	0.0129055	3e-08
rs1635253	3245166	G	A	0.345314	0.993237	-0.0720293	0.0129127	3.1e-08
rs199623420	3245255	GC	G	0.345561	0.990269	-0.0721108	0.0129265	3.2e-08
rs28733384	3260022	T	C	0.504	0.997971	-0.0684049	0.0122607	4.4e-08
rs11274866	3260057	C	CAACAATGATAGACTGGAAA	0.513516	0.972545	-0.0697606	0.0123788	2.8e-08
rs12013592	3260505	G	T	0.503942	0.998476	-0.0689312	0.0122576	3.4e-08
rs12846311	3263745	G	A	0.504189	0.998446	-0.0693485	0.0122581	2.9e-08
rs775403925	3268738	T	TACATATATATATATAC	0.501537	0.924684	-0.0732308	0.0125698	1.7e-08
rs11283644	3273547	A	ATAATTAT	0.430751	0.936469	-0.0747865	0.012651	4.4e-09
rs12399527	3273596	A	G	0.448782	0.940653	-0.0745387	0.0125863	8.4e-09
rs5939185	3274208	T	A	0.430824	0.996541	-0.0748288	0.0123863	4.5e-09
rs7887742	3274582	T	C	0.430957	1	-0.0754922	0.0123746	3.2e-09
rs7887845	3274664	T	G	0.41172	0.996092	-0.0754918	0.01246	2.5e-09
rs2376511	3275766	C	T	0.427608	0.996213	-0.0767245	0.0123984	1.8e-09
rs2003391	3276006	G	A	0.42793	0.995484	-0.0772398	0.0123987	1.4e-09
rs882356	3276218	C	T	0.427943	0.99525	-0.0772409	0.0123996	1.4e-09
rs7888640	3276509	G	A	0.408342	0.992582	-0.0771913	0.0124881	1.1e-09
rs5939500	3276649	G	A	0.408364	0.992399	-0.0772071	0.0124887	1.1e-09
rs5939502	3277040	G	A	0.408346	0.992003	-0.0771798	0.0124899	1.1e-09
rs5939503	3278250	A	T	0.427651	0.993193	-0.0767133	0.0124075	1.9e-09
rs5939504	3278552	G	A	0.426829	0.992582	-0.0770677	0.0124115	1.7e-09
rs7876663	3278738	G	C	0.428395	0.990538	-0.0754112	0.0124139	4e-09
rs5982701	3279241	T	A	0.429899	0.990036	-0.0725614	0.0124089	2.2e-08
rs7055099	3279776	G	A	0.429946	0.989735	-0.0724262	0.0124103	2.5e-08
rs7056243	3279824	C	T	0.429975	0.989797	-0.0726068	0.01241	2.2e-08
rs806620	3279941	A	G	0.296139	0.98811	-0.0906816	0.0134602	2.3e-11
rs112077599	3280001	C	A	0.430031	0.989514	-0.0724858	0.0124102	2.4e-08
rs60334954	3280113	A	G	0.429942	0.989775	-0.0725654	0.01241	2.2e-08
rs806623	3281349	G	A	0.296148	0.987945	-0.0906324	0.0134607	2.4e-11
rs806625	3281519	C	G	0.296149	0.987916	-0.0906293	0.0134608	2.4e-11
rs2107482	3282064	G	A	0.315824	0.985593	-0.0882325	0.0132202	7.1e-11
rs5939506	3282068	G	C	0.430098	0.989004	-0.0729121	0.0124119	2e-08
rs2107483	3282259	C	A	0.296179	0.987304	-0.0906121	0.0134626	2.4e-11
rs2376512	3282400	G	A	0.296178	0.987699	-0.0906663	0.0134606	2.3e-11
rs2376513	3282754	G	A	0.432683	0.977961	-0.0736455	0.0124541	1.5e-08
rs2376514	3282757	C	T	0.432897	0.977958	-0.0739571	0.012453	1.3e-08
rs5983135	3283159	A	T	0.302945	0.9702	-0.0898421	0.0134613	3.7e-11
rs5983136	3283207	A	G	0.430188	0.989074	-0.0725654	0.0124122	2.1e-08
rs34471280	3286980	T	TA	0.423578	0.976187	-0.0761483	0.0124907	6.2e-09
rs1635192	3289764	C	T	0.296301	0.987816	-0.0905141	0.0134616	2.8e-11
rs1635197	3290641	T	A	0.296231	0.988057	-0.0905862	0.0134612	2.6e-11
rs7880434	3291592	C	T	0.420847	0.989545	-0.0748362	0.0124444	1.1e-08
rs1635199	3293750	A	G	0.296143	0.98765	-0.0904202	0.0134636	2.9e-11
rs1726191	3295005	C	T	0.258033	0.960749	-0.0878155	0.0141712	6.7e-10
rs1726192	3295017	G	A	0.258186	0.960744	-0.0882685	0.0141697	5.6e-10
rs1726197	3295067	C	T	0.258109	0.959845	-0.0876385	0.014175	7.2e-10
rs1726198	3295195	G	C	0.26062	0.952516	-0.0900314	0.0141637	1.9e-10
rs776835767	3295776	GTGTGTA	G	0.239015	0.853366	-0.0861501	0.0151262	1.8e-08
rs6641544	3295781	T	C	0.426596	0.73145	-0.0831792	0.013712	2.8e-09
rs1726201	3296031	T	C	0.342906	0.97919	-0.0858086	0.0129766	2.3e-10
rs1726202	3296070	C	T	0.246825	0.979495	-0.0919426	0.0142927	3.2e-10
rs1635204	3296723	A	G	0.362254	0.984284	-0.0745096	0.0127983	3.5e-08
rs1726203	3296857	G	C	0.208986	0.978946	-0.091089	0.0151593	3.8e-09
rs1726176	3297504	A	G	0.208731	0.979008	-0.0914286	0.0151658	3.3e-09
rs1726175	3298221	T	C	0.247057	0.983861	-0.0920258	0.0142718	2.8e-10
rs5939510	3298820	A	G	0.208763	0.97982	-0.0914103	0.0151603	3.2e-09
rs5939511	3298897	T	C	0.246547	0.984982	-0.0921926	0.0142762	2.7e-10
rs5939512	3298911	C	T	0.36228	0.985329	-0.0745291	0.0127939	3.4e-08
rs5939187	3298934	A	G	0.246595	0.98469	-0.0922587	0.0142763	2.7e-10
rs1726186	3299726	A	G	0.284486	0.989418	-0.0873619	0.0136169	1.8e-10
rs1726187	3300295	G	A	0.400262	0.989023	-0.0745963	0.0125318	9.4e-09
rs5939188	3300477	C	A	0.400789	0.989047	-0.0746839	0.0125297	9e-09
rs2097829	3300608	G	A	0.284605	0.989539	-0.0873231	0.0136137	1.8e-10
rs2097830	3300959	A	G	0.284549	0.989769	-0.0873773	0.0136137	1.8e-10
rs6641733	3303137	T	C	0.284712	0.993501	-0.0874998	0.0135967	1.6e-10
rs6641548	3303412	G	A	0.284684	0.994358	-0.0874461	0.0135935	1.7e-10
rs1726179	3303547	T	A	0.284675	0.994845	-0.087389	0.0135917	1.7e-10
rs10680571	3303719	T	TGATA	0.285143	0.988793	-0.0877417	0.0135994	1.5e-10
rs806611	3304763	C	T	0.400752	0.998176	-0.0745895	0.0124967	8.7e-09
rs12010572	3304983	C	T	0.492602	0.990305	-0.0726964	0.0122823	1.3e-08
rs10630517	3305455	A	ATG	0.247604	0.986408	-0.0862353	0.0142476	1.4e-09
X:3305584_GTA_G	3305584	GTA	G	0.400765	0.996518	-0.0747725	0.0125028	8.2e-09
rs806612	3305607	T	C	0.28463	0.998917	-0.0871796	0.0135751	1.8e-10
rs806613	3305735	T	C	0.400962	0.997555	-0.0748235	0.0124986	8e-09
rs806614	3305824	G	A	0.279593	0.985492	-0.0882804	0.0137105	1.6e-10
rs806615	3305862	T	G	0.246862	0.99286	-0.0844998	0.0142268	3e-09
rs806616	3306108	T	C	0.399867	0.998249	-0.0743242	0.0125017	9.3e-09
rs806617	3307365	C	T	0.284824	1	-0.0876619	0.0135699	1.3e-10
rs806618	3307795	A	G	0.246805	0.993145	-0.0847409	0.0142266	2.6e-09
rs6567498	3308087	T	C	0.246818	0.992993	-0.0847432	0.0142269	2.6e-09
rs5939515	3308214	A	G	0.24692	0.992939	-0.0844619	0.0142251	3e-09
rs1726189	3308872	G	A	0.246819	0.992862	-0.0849077	0.0142274	2.5e-09
rs1635205	3309218	G	C	0.305494	0.998203	-0.0738591	0.0133033	4.6e-08
rs5939519	3309764	A	G	0.305497	0.998114	-0.0738288	0.0133038	4.7e-08
rs806637	3309942	T	G	0.305425	0.997717	-0.0741092	0.0133054	4.2e-08
rs806638	3310809	C	G	0.305383	0.997307	-0.074129	0.0133075	4.2e-08
rs806639	3310879	T	A	0.305489	0.997287	-0.0739825	0.0133063	4.4e-08
rs806640	3311123	A	C	0.247747	0.991494	-0.0846943	0.0142148	2.9e-09
rs806641	3311479	G	A	0.401613	0.998222	-0.0745501	0.0124928	9.2e-09
rs806642	3311721	A	G	0.247529	0.991543	-0.0848704	0.0142209	2.7e-09
rs806643	3312412	C	T	0.402209	0.997707	-0.0745892	0.0124922	9e-09
rs5939189	3312934	G	T	0.247786	0.991675	-0.0846745	0.014214	3.1e-09
rs5939190	3313864	T	C	0.24774	0.991227	-0.0846506	0.0142167	3.2e-09
rs5939191	3314345	G	A	0.247721	0.990974	-0.084526	0.0142189	3.4e-09
rs5939193	3314464	C	T	0.247713	0.990901	-0.0844834	0.0142192	3.5e-09
rs5939194	3314486	C	T	0.401564	0.997108	-0.0742726	0.0124974	1.1e-08
rs5939072	3315365	C	A	0.304687	0.994922	-0.0756663	0.0133251	2.4e-08
rs5939195	3315923	G	A	0.401328	0.99638	-0.0731179	0.0125011	1.9e-08
rs5939196	3316027	G	A	0.401861	0.9965	-0.0732344	0.0124994	1.8e-08
rs5939197	3316490	A	G	0.247755	0.989429	-0.0831767	0.0142258	5.9e-09
rs5982709	3319447	T	C	0.24104	0.982124	-0.0857303	0.0143978	3.3e-09
X:3319453_CT_C	3319453	CT	C	0.239335	0.960652	-0.088517	0.0145355	1.7e-09
rs5939198	3325021	C	T	0.374335	1	-0.08403	0.012651	1.3e-10
rs11152498	3327958	A	C	0.635804	0.995182	0.0744649	0.0127326	1.5e-08
rs12846405	3329593	C	T	0.456281	0.98652	-0.0701309	0.0123387	4.6e-08
rs61371333	3331845	G	A	0.456622	0.984398	-0.0700132	0.0123432	4.3e-08
rs7392019	3332227	C	T	0.732711	0.989546	0.0767114	0.0138742	4.5e-08
rs59530468	3332788	G	A	0.456464	0.984159	-0.0700685	0.0123444	4.2e-08
rs12850781	3333822	C	G	0.455964	0.98512	-0.0699507	0.0123446	4.9e-08
rs12557427	3333951	A	G	0.732686	0.989521	0.0767107	0.0138738	4.6e-08
rs55759474	3334426	A	G	0.732505	0.989399	0.0769916	0.013871	4.1e-08
rs66819623	13954397	C	T	0.571603	0.975471	-0.0732433	0.012468	6.9e-10
rs66824950	13954494	C	T	0.57039	0.977853	-0.0726973	0.0124538	8.8e-10
rs7878347	13955033	G	A	0.57299	0.992395	-0.0722791	0.0124048	1.1e-09
rs66560303	13955534	G	T	0.57084	1	-0.0719974	0.0123681	9.2e-10
X:13956661_CG_C	13956661	CG	C	0.572002	0.974081	-0.0738554	0.0124671	5.1e-10
rs7065431	13957807	T	A	0.571183	0.974396	-0.0725018	0.0124706	5.8e-10
rs768353894	13957992	TGAAAG	T	0.572607	0.957541	-0.0728923	0.0125452	5.5e-10
rs58399456	13963559	G	GT	0.556987	0.929676	-0.0707719	0.0126026	2.6e-09
rs12008383	13964006	T	A	0.556823	0.925283	-0.0692367	0.0126215	5.5e-09
rs143922576	13964087	A	C	0.56614	0.930847	-0.0702913	0.0126338	2.8e-09
rs373247942	43939819	A	ATT	0.700034	0.975131	-0.0856881	0.0134821	1.3e-10
rs12557278	43939909	C	T	0.697238	0.993472	-0.085722	0.0133772	9.3e-11
rs12558081	43939978	A	G	0.697276	0.994047	-0.0869746	0.0133709	4.9e-11
rs140317693	43940115	C	CT	0.741633	0.923394	-0.0825379	0.0143521	4e-09
rs17146835	43940827	T	C	0.697844	0.997869	-0.0858328	0.0133708	8.9e-11
rs4824671	43942258	A	G	0.698229	1	-0.0863276	0.0133712	7.3e-11
rs4824672	43942259	C	T	0.69825	0.999811	-0.0863058	0.0133719	7.3e-11
rs5952480	43944713	C	T	0.698539	0.996466	-0.086419	0.0133876	6.9e-11
rs67563767	43946438	T	C	0.697741	0.992852	-0.0870977	0.0133839	5.2e-11
rs67499600	43946621	A	C	0.69776	0.992983	-0.0870823	0.0133842	5.2e-11
rs145504973	43946881	C	CTTT	0.703333	0.979729	-0.0816055	0.0135197	1.2e-09
